# Supplementary material for: Regulation of de novo and maintenance DNA methylation by DNA methyltransferases in postimplantation embryos
Source: J Biol Chem. 2024 Nov 13;301(1):107990. doi: 10.1016/j.jbc.2024.107990 (PMC11742614; doi:10.1016/j.jbc.2024.107990)
Supplement: Table S1 [file mmc3.xlsx]

## Sheet: Sheet1
		Table S1. The chromosomal locations of three intergenic regions in DNA methylation analysis
		Intergenic region		Chromosomal position (mm10)
		Intergenic region 1		chr6: 126174265-126512661
		Intergenic region 2		chr2: 181722065-181761926
		Intergenic region 3		chr6: 36529057-36706725
		Note: The chromosomal position is based on the mouse genome database (mm10).
