# Supplementary material for: Regulation of de novo and maintenance DNA methylation by DNA methyltransferases in postimplantation embryos
Source: J Biol Chem. 2024 Nov 13;301(1):107990. doi: 10.1016/j.jbc.2024.107990 (PMC11742614; doi:10.1016/j.jbc.2024.107990)
Supplement: Table S2 [file mmc4.xlsx]

## Sheet: Sheet1
		Table S2. The chromosomal locations and the CpG numbers in the known ICRs
		ICR	Chromosomal position (mm10)	CpG number
		Snrpn	chr7:60,003,140-60,005,295	126
		Peg1	chr6:30,735,330-30,739,552	348
		Peg3	chr7:6,727,344-6,731,296	288
		Peg10	chr6:4,746,012-4,749,480	384
		Peg13	chr15:72,809,183-72,811,180	184
		Igf2r	chr17:12,741,328-12,741,655	44
		Grb10	chr11:12,025,482-12,026,332	176
		Kcnq1ot1	chr7:143,294,879-143,296,757	202
		Nap1l5	chr6:58,906,821-58,907,095	50
		Nespas	chr2:174,294,696-174,300,693	642
		Impact	chr18:12972868-12973155	22
		Zac1	chr10:13,090,313-13,092,161	212
		Inpp5f	chr7:128,688,274-128,688,642	60
		Zrsr1	chr11:22,971,545-22,973,999	252
		Rasgrf1	chr9:89,879,601-89,880,045	62
		IG-DMR	chr12:109,526,740-109,528,734	152
		Gpr1	chr1:63,200,250-63,200,470	28
		Cdh15	chr8:122,864,618-122,865,527	94
		H19	chr7:142,575,503-142,582,086	350
		Gnas1A	chr2:174,326,930-174,329,007	314
		Peg5	chr2:157,559,825-157,561,802	200
		Mcts2	chr2:152,686,261-152,687,856	158
		Slc38a4	chr15:97,053,880-97,056,427	214
		AK008011	chr13:47,010,829-47,011,074	44
		AK008011-Ex	chr13:47009080-47011271	148
		Note:
			1. The chromosomal position is based on the mouse genome database (mm10).
			2. AK008011-Ex stands for the AK008011 ICR with the expanded ICR region found in this study.
