# Supplementary material for: Regulation of de novo and maintenance DNA methylation by DNA methyltransferases in postimplantation embryos
Source: J Biol Chem. 2024 Nov 13;301(1):107990. doi: 10.1016/j.jbc.2024.107990 (PMC11742614; doi:10.1016/j.jbc.2024.107990)
Supplement: Table S3 [file mmc5.xlsx]

## Sheet: ICM
	Table S3. The percentage of DNA methylation and the number of CpG sites are shown for the ICRs in the ICM of E3.5 embryos
	Percentage of DNA methylation (%) in the ICRs of every ICM sample										The number of CpG with at least 3 unique sequence reads
		From Paper 1					From Paper 2				From Paper 1					From Paper 2
	ICR	ICM_1	ICM_2	ICM_3	ICM_4	ICM_5	ICM_6	ICM_7			ICM_1	ICM_2	ICM_3	ICM_4	ICM_5	ICM_6	ICM_7
	Snrpn	35.0566	43.8399	37.5279	43.2439	29.6417	29.0575	42.8947			51	102	97	59	55	72	57
	Peg1	47.8247	43.6189	44.6549	47.0278	41.0441	46.7039	38.9184			119	281	291	279	233	131	175
	Peg3	59.126	39.1809	44.9363	36.7118	42.5134	34.9449	43.5455			104	220	191	201	172	95	147
	Peg10	49.1396	39.8504	36.0521	37.6089	40.0767	30.2135	17.6042			57	215	148	168	76	121	64
	Peg13	48.0569	48.0683	51.4857	43.9908	54.2668	45.5709	36.9123			58	173	161	162	134	98	111
	Igf2r	28.5596	71.0529	47.3739	43.9262	NA	55.5556	23.4444			19	33	36	33	NA	21	15
	Grb10	28.5724	41.5166	60.1506	50.6277	54.0741	53.5802	41.9315			78	123	144	142	80	81	107
	Kcnq1ot1	32.8571	48.4542	48.993	47.949	50.8203	47.549	38.3411			72	186	168	155	113	68	123
	Nap1l5	56.5117	48.5992	40.0902	50.686	75.3316	51.8519	NA			42	45	46	25	44	9	NA
	Nespas	51.7954	42.1097	58.3254	45.6395	53.9449	45.2725	46.2981			227	560	503	511	339	329	166
	Impact	99.5294	46.0983	36.9188	36.9225	50.1127	55.1852	33.3333			5	22	22	21	22	9	16
	Zac1	42.763	43.8441	38.2212	49.2465	26.6667	51.2048	42.5986			82	180	138	152	117	83	99
	Inpp5f	57.9186	30.585	31.6898	23	48	49.5176	64.8765			17	51	50	38	19	38	27
	Zrsr1	61.0576	38.7708	44.5576	44.054	44.8345	48.99	48.2453			87	170	147	142	77	128	119
	Rasgrf1	5.33208	23.3517	17.6848	19.4016	27.6847	48.4646	57.7317			17	57	46	49	46	20	9
	IG-DMR	15.7341	28.3597	39.6832	41.8486	31.1169	26.7688	39.1849			25	146	137	145	109	110	89
	Gpr1	49.3625	49.1909	53.8606	65.5899	26.2561	70.6141	22.2222			10	26	24	28	24	19	15
	Cdh15	0.063131	55.1484	47.2028	41.1857	38.989	43.0108	33.0411			48	85	80	88	71	31	22
	H19	45.3909	25.6288	31.9646	27.3212	23.8746	26.2698	24.0106			65	307	302	293	232	147	132
	Gnas1A	20.4326	25.583	31.5041	28.5122	49.757	45.8571	33.427			143	204	198	167	114	70	89
	Peg5	45.7047	39.9892	59.1594	39.5534	61.3428	46.9717	47.193			39	173	174	180	110	86	57
	Mcts2	49.6875	48.0728	49.8704	39.0845	48.2593	42.1523	43.8071			70	155	151	145	121	78	94
	Slc38a4	56.8496	50.09	45.3459	48.2606	51.0438	48.0115	45.3668			86	174	151	137	116	108	37
	AK008011	45.826	62.0192	65.3333	58.7424	75	39.376	22.3333			21	38	21	37	32	29	30
	AK008011-Ex	65.7627	68.6076	51.9094	50.0545	58.1524	43.0587	29.1479			52	87	58	69	25	75	76
	Note:
		1. AK008011-Ex stands for the AK008011 ICR with the expanded ICR region found in this study.
		2. For DNA methylation analysis of the ICM samples of E3.5 embryos, the data were from five ICM samples (ICM_1 to ICM_5) from Paper 1 by Wang et. al. (2014) published in Cell 157: 979-991, and two ICM samples from Paper 2 by Smith et al. (2017) published in Nature 549: 543-547.
		3. NA, not applicable
