# Supplementary material for: Regulation of de novo and maintenance DNA methylation by DNA methyltransferases in postimplantation embryos
Source: J Biol Chem. 2024 Nov 13;301(1):107990. doi: 10.1016/j.jbc.2024.107990 (PMC11742614; doi:10.1016/j.jbc.2024.107990)
Supplement: Table S4 [file mmc6.xlsx]

## Sheet: E6.5
	Table S4. The percentage of DNA methylation and the number of CpG sites with at least three unique sequence reads are shown for the ICRs in the epiblasts of E6.5 embryos
		Percentage of DNA methylation (%) in the ICRs of every embryo sample												The number of CpG in the ICR with at least 3 unique sequence reads
	ICR	WT			Dnmt1 KO			Dnmt3 DKO			Dnmt TKO			WT			Dnmt1 KO			Dnmt3 DKO			Dnmt TKO
	Snrpn	40.5198	42.6168	46.3623	2.08503	3.24277	2.23005	45.5286	40.0598	46.4888	1.76768	1.1523	1.82051	71	77	68	70	88	71	45	69	65	66	55	65
	Peg1	36.7437	48.5237	49.4304	2.4551	2.86911	3.16691	42.707	48.3866	39.2403	0.99126	1.92771	2.10724	253	267	248	171	286	262	222	237	238	238	211	205
	Peg3	58.5213	58.2936	58.7284	1.31423	1.13813	1.285	47.4893	52.3083	49.6086	0.320292	1.59675	0.36075	228	200	223	177	248	191	187	199	207	158	168	132
	Peg10	47.0681	32.9361	40.6491	4.86637	1.74314	3.19275	31.0641	47.1312	57.1783	0.385802	1.11842	1.35747	239	192	151	147	309	225	176	229	227	216	190	221
	Peg13	64.7664	55.6144	48.6955	6.3813	2.98652	3.53448	59.5403	48.6783	61.3509	0.757937	0.092593	3.48759	137	156	147	115	154	116	113	153	139	120	120	133
	Igf2r	53.403	56.7969	47.9226	11.0256	2.07826	1.47757	38.2322	41.8578	35.2299	1.6	0.754084	1.33053	43	39	40	26	43	43	31	41	29	25	31	34
	Grb10	60.6272	38.6487	51.4757	1.89474	3.15791	0.659418	44.1116	46.0177	61.9834	0.778068	0.170068	4.89221	146	160	144	95	153	158	116	116	116	122	98	148
	Kcnq1ot1	58.0967	47.6049	69.7886	3.80302	3.10585	2.60181	55.7893	47.5011	48.1082	0.525526	3.46987	4.40159	168	140	125	122	164	178	115	167	140	111	125	150
	Nap1l5	76.7006	54.6418	71.0081	13.5097	4.2274	3.28624	71.4418	73.4127	36	3.14935	0	1.15942	41	38	45	27	49	37	27	21	45	44	23	46
	Nespas	59.0948	57.1963	55.0321	3.02836	4.63249	3.17472	51.8048	49.9276	48.2688	1.6664	1.40021	2.11458	542	506	527	394	566	515	421	508	518	391	319	484
	Impact	45.6563	71.875	49.7811	6.52778	2.30769	0	55.368	33.9927	40.3373	0	0	0	13	8	13	12	13	12	11	13	14	6	6	10
	Zac1	40.1611	58.9856	37.9111	4.23021	1.79342	1.92068	43.4479	56.5158	37.6951	2.41033	1.37856	6.59729	147	138	121	163	139	177	116	128	153	154	128	143
	Inpp5f	48.3769	35.5667	66.6558	4.33929	1.52885	3.30294	30.6757	43.237	60.4308	0.755814	0	2.23577	31	50	33	40	59	47	37	35	42	43	41	41
	Zrsr1	51.6915	49.2862	36.7964	2.42191	3.35833	3.24191	45.3342	40.2464	47.0616	0.741891	1.6647	1.17545	197	206	202	125	207	184	148	189	165	161	182	183
	Rasgrf1	53.8285	38.5789	50.3995	0	0	1.93273	58.8889	43.8049	45.2478	0	5.92818	0	46	32	31	26	29	31	24	51	49	20	41	27
	IG-DMR	49.2231	45.1855	47.1696	4.54248	10.728	8.27869	28.5327	50.7468	34.9952	0.271739	0.436047	0.160513	117	76	118	82	137	107	51	68	120	92	86	89
	Gpr1	60.8601	67.1667	68.746	2.53775	7.47714	6.76956	27.8658	30.493	33.6402	1.02041	5.65476	9.44445	16	20	15	9	21	27	17	9	16	14	14	21
	Cdh15	66.3787	63.5555	65.8398	16.8254	18.458	19.1358	45.4902	40	36.7708	1.46705	0.558944	3.75123	53	89	74	70	90	86	78	58	64	63	82	81
	H19	59.4395	57.929	55.1165	6.77097	8.03965	9.56145	40.3738	37.9047	42.4761	0.989127	1.81118	1.18313	261	247	231	162	263	213	177	255	258	215	173	216
	Gnas1A	39.1039	40.1924	46.1747	5.00897	5.99631	5.86752	7.4285	6.67303	11.2313	1.57627	1.63984	1.22136	301	292	273	199	277	233	255	258	264	246	213	282
	Peg5	45.2137	49.809	53.0294	4.61963	2.16885	3.56165	30.8629	30.0671	33.1178	0.945513	1.86128	1.17697	183	156	169	82	149	166	106	152	173	104	167	141
	Mcts2	39.3352	47.2591	50.2927	5.90278	15.1396	9.31983	37.4405	35.8515	28.7116	0.544218	1.10294	3.8663	123	84	97	48	141	128	84	98	120	147	68	114
	Slc38a4	52.9761	57.4595	58.3564	5.83456	8.52203	8.05875	32.4108	39.532	38.5049	0.931373	1.12994	5.92813	140	127	161	97	138	124	129	129	135	102	118	108
	AK008011	53.6177	48.3225	42.043	6.76523	9.16306	7.07317	35.4762	33.8325	28.5953	0.367647	0	0	36	44	31	31	44	41	28	37	28	34	17	4
	AK008011-Ex	71.9261	63.729	64.2386	11.3534	13.729	12.273	38.8512	40.0144	40.1306	1.73221	0	0.287357	111	135	101	86	142	118	97	115	97	89	83	58
		Note:
			1. AK008011-Ex stands for the AK008011 ICR with the expanded ICR region found in this study.
			2. There were three samples for each genotype in the analyses.
