# Supplementary material for: Regulation of de novo and maintenance DNA methylation by DNA methyltransferases in postimplantation embryos
Source: J Biol Chem. 2024 Nov 13;301(1):107990. doi: 10.1016/j.jbc.2024.107990 (PMC11742614; doi:10.1016/j.jbc.2024.107990)
Supplement: Table S5 [file mmc7.xlsx]

## Sheet: E7.5
	Table S5. The percentage of DNA methylation and the number of CpG sites with at least three unique sequence reads are shown for the ICRs in the epiblasts of E7.5 embryos
		Percentage of DNA methylation (%) in the ICRs of every embryo sample												The number of CpG in the ICR with at least 3 unique sequence reads
	ICR	WT			Dnmt1 KO			Dnmt3 DKO			Dnmt TKO			WT			Dnmt1 KO			Dnmt3 DKO			Dnmt TKO
	Snrpn	45.3413	45.1651	52.4816	1.97298	1.65209	1.63636	31.797	47.0212	46.893	0.284535	2.98997	0.127714	60	69	55	78	49	55	63	53	81	71	92	87
	Peg1	49.4604	53.0247	51.4925	2.1672	2.00928	2.92814	44.4074	41.4717	54.1499	0.597594	1.48032	0.375556	204	197	227	242	188	166	230	241	169	278	253	277
	Peg3	47.4115	50.6809	49.7588	1.38916	0.953738	1.29508	48.4135	33.2955	51.7367	1.513	1.35259	0.385071	164	184	210	162	117	130	204	176	164	219	244	236
	Peg10	48.3316	57.86	31.0134	1.48836	1.25116	2.5	35.7928	34.6949	41.6396	0.487718	1.44358	0.218254	213	146	242	227	206	102	179	224	141	284	299	320
	Peg13	53.9012	45.0721	53.8083	2.41241	2.4331	2.02578	51.4957	42.686	44.4464	0.479008	0.367663	0.084925	135	119	136	131	121	86	153	115	127	169	155	157
	Igf2r	39.4048	69.1286	69.6473	0.972223	1.22449	1.69444	45.5249	27.5258	38.9819	0.410398	0	1.5873	30	27	39	30	28	40	40	43	29	43	43	42
	Grb10	39.0439	45.5178	60.0476	0.989418	1.61578	1.81319	43.0944	49.2156	51.7448	0.048685	3.02373	0.322129	135	103	127	120	124	91	99	81	131	158	166	153
	Kcnq1ot1	44.6781	52.8665	57.6089	1.89068	1.24921	3.20655	55.4967	41.3099	52.9358	0.162513	1.30218	0.431893	154	119	133	143	121	118	159	151	158	142	167	152
	Nap1l5	42.3294	85.9722	47.7138	7.2034	6.48033	5.80247	37.7595	38.7388	46.0317	0.953968	0.284537	0.452942	30	36	49	50	46	27	39	37	21	50	49	50
	Nespas	50.1398	55.5685	53.7359	2.08463	2.24974	3.20859	47.5783	41.0564	52.7842	0.61639	1.71567	0.336247	490	512	476	486	398	382	491	502	425	566	560	539
	Impact	39.9405	63.8462	35.4167	0	0	3.33333	36.2723	37.9096	44.375	0	0	0	14	13	16	11	7	10	16	20	8	12	16	13
	Zac1	52.1435	41.1071	29.7618	1.02857	1.49409	2.58152	69.3745	45.8656	42.4684	1.2548	2.01611	0.104166	132	138	163	150	149	92	137	137	131	153	167	176
	Inpp5f	48.4524	30	32.3809	5.59202	1.06383	1.09428	26.0216	49.6726	33.7357	0.646819	0.727845	0	42	6	21	37	47	33	55	44	31	57	60	55
	Zrsr1	56.6428	61.7378	55.7199	2.2797	1.50524	2.36746	41.0022	36.6544	50.062	0.193603	1.22738	0.447488	182	145	169	170	174	150	192	201	136	180	212	225
	Rasgrf1	54.6317	41.1404	19.8452	0.800287	0	3.94737	27.7301	45.7898	33.8095	0.135502	0.485992	0.716845	32	19	30	46	25	19	30	37	23	41	53	31
	IG-DMR	54.5012	60.7801	62.1707	3.94394	6.26506	6.46685	37.469	33.9992	37.2441	0	1.48278	0.520833	95	100	81	111	83	85	106	95	60	80	112	128
	Gpr1	77.2408	100	96.0318	8.41269	15.2778	11.7949	55.6934	41.3889	54.2857	1.53846	0.396825	0	15	10	21	15	12	13	19	12	7	26	28	27
	Cdh15	61.4245	55.8731	67.5866	2.73256	6.50257	4.71264	33.6308	38.5419	40.2133	3.95645	1.32473	0.981752	78	73	61	86	74	58	84	82	63	85	86	93
	H19	62.1678	58.3909	62.5976	8.2853	10.1781	12.3823	31.8209	26.0284	23.125	0.24458	2.38276	0.207679	239	224	234	261	213	185	248	225	148	257	248	252
	Gnas1A	32.4949	35.4105	40.9875	2.86745	3.98256	3.69167	4.58393	4.75658	13.2036	0.29273	0.492179	0.353795	222	241	267	245	261	247	271	256	206	290	295	311
	Peg5	48.6343	52.1684	52.9533	1.61076	2.41579	2.47706	30.3196	32.5418	38.3017	0.270563	3.57032	0.584775	128	151	158	159	131	109	157	155	133	176	156	178
	Mcts2	52.6144	56.0171	40.4679	6.15952	2.33476	5.90379	37.245	21.4574	36.5229	2.53817	0.271318	0.320875	103	101	121	100	122	98	73	102	94	131	129	131
	Slc38a4	57.6221	42.2923	60.0985	3.40925	7.59976	7.85714	30.4476	42.194	35.7981	1.30368	0.497199	0.297898	134	114	143	115	107	70	132	126	119	129	119	133
	AK008011	57.3055	36.1776	36.2358	6.45299	0	8.68055	23.3734	27.225	28.9161	0	0.320512	0.650407	41	41	41	39	6	24	38	41	21	44	26	41
	AK008011-Ex	74.4788	60.4809	68.1548	11.317	16.7357	21.5316	35.6037	38.2345	42.7331	1.00886	0.729167	0.41653	41	41	41	39	6	24	38	41	21	44	26	41
		Note:
			1. AK008011-Ex stands for the AK008011 ICR with the expanded ICR region found in this study.
			2. There were three samples for each genotype in the analyses.
