# Supplementary material for: Regulation of de novo and maintenance DNA methylation by DNA methyltransferases in postimplantation embryos
Source: J Biol Chem. 2024 Nov 13;301(1):107990. doi: 10.1016/j.jbc.2024.107990 (PMC11742614; doi:10.1016/j.jbc.2024.107990)
Supplement: Table S6 [file mmc8.xlsx]

## Sheet: E8.5
	Table S6. The percentage of DNA methylation and the number of CpG sites are shown for the ICRs in the E8.5 embryos
		% of DNA methylation in the ICR of each embryo						# of CpG in the ICR with at least 3 unique sequence reads
	ICR	WT		Dnmt1 KO		Dnmt3 DKO		WT		Dnmt1 KO		Dnmt3 DKO
	Snrpn	54.6013	43.2264	5.20983	5.17755	39.5099	50.2073	112	106	118	123	115	122
	Peg1	47.5601	52.8725	4.5063	4.96604	40.9604	37.6494	333	315	334	331	312	324
	Peg3	46.194	47.8929	3.94844	5.07563	40.9078	41.8152	282	274	283	281	256	284
	Peg10	46.3122	49.6611	3.06397	5.18721	39.0519	40.4387	334	328	318	340	323	351
	Peg13	45.2709	49.1157	6.40416	5.53005	46.3554	39.4358	184	184	182	181	181	182
	Igf2r	41.0539	55.5665	1.40495	5.40264	53.5765	51.8169	43	43	42	32	43	43
	Grb10	40.3694	36.4573	3.94984	4.53675	35.2635	46.0835	176	174	176	176	163	170
	Kcnq1ot1	49.4631	45.6459	2.89195	4.29266	36.0044	47.9928	200	197	202	202	196	202
	Nap1l5	48.2451	59.5238	4.31881	2.7942	35.9853	62.4323	50	45	49	47	50	50
	Nespas	47.015	50.7953	5.36542	7.34219	45.5617	44.8037	598	634	607	632	607	621
	Impact	52.7289	39.0973	1.17036	3.98855	49.723	51.0878	22	22	22	22	22	22
	Zac1	42.1316	37.1992	5.26907	4.64464	50.3868	50.0969	206	203	196	211	189	205
	Inpp5f	40.0363	44.9949	2.66393	8.24518	51.7858	30.0749	60	60	60	60	58	60
	Zrsr1	42.6209	43.4238	5.89398	5.14042	44.8516	41.8067	234	240	232	236	223	240
	Rasgrf1	64.3807	39.9875	4.70602	7.55695	34.5099	55.5411	60	61	62	61	56	51
	IG-DMR	59.0182	53.5545	5.854	9.65255	36.7663	32.9014	152	152	152	152	152	151
	Gpr1	90.448	90.4237	14.1731	12.6012	36.6373	49.2047	28	27	28	28	28	24
	Cdh15	68.5225	67.9572	8.17242	6.79746	37.7237	38.6295	93	88	86	88	80	85
	H19	54.8606	57.5297	7.94261	7.97156	23.9757	23.0556	334	333	333	309	307	337
	Gnas1A	39.0677	45.8221	5.59401	4.25913	7.72725	6.33164	297	293	287	312	257	299
	Peg5	47.382	52.0109	5.63497	8.12606	29.3371	31.3728	191	193	190	191	175	177
	Mcts2	52.8225	55.8402	12.4954	11.4214	37.6865	35.6731	158	158	158	158	151	155
	Slc38a4	51.0888	56.3212	9.48528	11.0254	38.8033	41.1116	180	195	189	187	173	210
	AK008011	49.4631	45.6459	3.06397	5.18721	36.0044	37.9928	37	44	44	44	43	44
	AK008011-Ex	63.8466	79.4827	13.7976	14.3643	49.8105	49.3318	138	146	147	148	141	147
		Note:
			1. AK008011-Ex stands for the AK008011 ICR with the expanded ICR region found in this study.
			2. There were two samples for each genotype in the analyses.
