# Supplementary material for: Regulation of de novo and maintenance DNA methylation by DNA methyltransferases in postimplantation embryos
Source: J Biol Chem. 2024 Nov 13;301(1):107990. doi: 10.1016/j.jbc.2024.107990 (PMC11742614; doi:10.1016/j.jbc.2024.107990)
Supplement: Table S7 [file mmc9.xlsx]

## Sheet: Sheet1
		Table S7. The chromosomal locations of the analyzed genes in DNA methylation analysis
		Gene	Chromosomal position (mm10)
		Pou5f1	chr17: 35506031-35510777
		Nanog	chr6: 122707488-122714633
		T	chr17: 8434422-8442496
		Tnnt2	chr1: 135836333-135852268
		Nes	chr3: 87971092-87980451
		Th	chr7: 142892778-142899995
		Gata6	chr18: 11052509-11085635
		Afp	chr5: 90490713-90508907
		Note: The chromosomal position is based on the mouse genome database (mm10).
